# Supplementary material for: Recognition of a Novel Gene Signature for Human Glioblastoma
Source: Int J Mol Sci. 2022 Apr 9;23(8):4157. doi: 10.3390/ijms23084157 (PMC9029857; doi:10.3390/ijms23084157)
Supplement: Supplementary file 1 [file ijms-23-04157-s001.zip]

Archive with 1 entries (1 files):
- ijms-1667940-supplementary.xlsx
