# Supplementary material for: Recognition of a Novel Gene Signature for Human Glioblastoma
Source: Int J Mol Sci. 2022 Apr 9;23(8):4157. doi: 10.3390/ijms23084157 (PMC9029857; doi:10.3390/ijms23084157)
Supplement: Supplementary file 1 [file ijms-23-04157-s001.zip › ijms-1667940-supplementary.xlsx]

## Sheet: GeneList
1	FERMT1
2	COL6A2
3	DLL3
4	P2RY12
5	CHST9
6	ABCC3
7	COL8A1
8	IGFN1
9	CSDC2
10	ETNPPL
11	VIPR2
12	FAM20A
13	MGAT4C
14	DLL1
15	ADM
16	TNR
17	GDF10
18	CTHRC1
19	IRX2
20	PDPN
21	SHANK2
22	IBSP
23	ENHO
24	LUZP2
25	DPP10
26	CDHR1
27	AKR1C3
28	SCG3
29	GPX8
30	MYL9
31	PDLIM4

## Sheet: BP
	Gene
GO terms	1	2	3	4	5	6	7	8	9	10	11	12	13	14	15	16	17	18	19	20	21	22	23	24	25	26	27	28	29	30	31	Total
anatomical structure development	O	O	O	O	O	O	O	O		O	O	O		O	O	O	O	O	O	O	O	O				O				O	O	23
response to stress	O	O	O	O		O	O	O		O	O			O	O	O	O			O	O				O		O	O	O	O	O	21
cell differentiation		Ｏ	Ｏ	Ｏ	Ｏ		Ｏ	Ｏ	Ｏ		Ｏ	Ｏ		Ｏ	Ｏ	Ｏ	Ｏ	Ｏ	Ｏ		Ｏ					Ｏ					Ｏ	18
signal transduction		O	O	O				Ｏ	Ｏ		Ｏ			Ｏ	Ｏ	Ｏ	Ｏ	Ｏ		Ｏ	Ｏ									Ｏ	Ｏ	15
cell adhesion	Ｏ	Ｏ	Ｏ		Ｏ		Ｏ	Ｏ			Ｏ			Ｏ		Ｏ				Ｏ		Ｏ			Ｏ	Ｏ					Ｏ	14
reproduction	Ｏ		Ｏ	Ｏ		Ｏ					Ｏ			Ｏ	Ｏ	Ｏ	Ｏ		Ｏ		Ｏ								Ｏ	Ｏ		13
neurological system process		Ｏ		Ｏ	Ｏ		Ｏ	Ｏ		Ｏ	Ｏ			Ｏ		Ｏ					Ｏ				Ｏ	Ｏ					Ｏ	13
locomotion	Ｏ	Ｏ	Ｏ	Ｏ				Ｏ			Ｏ			Ｏ		Ｏ		Ｏ							Ｏ	Ｏ					Ｏ	12
transport	Ｏ		Ｏ	Ｏ		Ｏ	Ｏ				Ｏ			Ｏ	Ｏ	Ｏ					Ｏ							Ｏ			Ｏ	12
embryo development			Ｏ		Ｏ					Ｏ		Ｏ		Ｏ	Ｏ	Ｏ	Ｏ	Ｏ	Ｏ	Ｏ						Ｏ						12
cell morphogenesis	Ｏ	Ｏ	Ｏ					Ｏ						Ｏ	Ｏ	Ｏ	Ｏ			Ｏ	Ｏ										Ｏ	11
cell motility	Ｏ		Ｏ	Ｏ				Ｏ						Ｏ		Ｏ		Ｏ							Ｏ	Ｏ					Ｏ	10
cellular component assembly	Ｏ	Ｏ					Ｏ	Ｏ						Ｏ		Ｏ					Ｏ					Ｏ			Ｏ		Ｏ	10
cell-cell signaling			Ｏ				Ｏ	Ｏ		Ｏ	Ｏ			Ｏ	Ｏ		Ｏ				Ｏ					Ｏ						10
biosynthetic process					Ｏ	Ｏ				Ｏ		Ｏ	Ｏ		Ｏ		Ｏ		Ｏ								Ｏ				Ｏ	10
immune system process		Ｏ		Ｏ			Ｏ				Ｏ	Ｏ				Ｏ	Ｏ		Ｏ						Ｏ							9
anatomical structure formation involved in morphogenesis			Ｏ				Ｏ	Ｏ						Ｏ	Ｏ	Ｏ	Ｏ	Ｏ	Ｏ													9
vesicle-mediated transport	Ｏ		Ｏ								Ｏ			Ｏ	Ｏ	Ｏ												Ｏ				7
homeostatic process				Ｏ		Ｏ					Ｏ				Ｏ						Ｏ				Ｏ				Ｏ			7
cellular protein modification process								Ｏ					Ｏ	Ｏ		Ｏ	Ｏ													Ｏ	Ｏ	7
protein complex assembly	Ｏ	Ｏ					Ｏ									Ｏ					Ｏ								Ｏ			6
macromolecular complex assembly	Ｏ	Ｏ					Ｏ									Ｏ					Ｏ								Ｏ			6
extracellular matrix organization		Ｏ	Ｏ				Ｏ							Ｏ		Ｏ						Ｏ										6
small molecule metabolic process					Ｏ	Ｏ				Ｏ					Ｏ					Ｏ							Ｏ					6
cellular nitrogen compound metabolic process						Ｏ			Ｏ	Ｏ					Ｏ				Ｏ												Ｏ	6
growth			Ｏ		Ｏ									Ｏ	Ｏ		Ｏ															5
lipid metabolic process						Ｏ									Ｏ					Ｏ							Ｏ		Ｏ			5
cell proliferation	Ｏ						Ｏ										Ｏ			Ｏ												4
cytoskeleton organization	Ｏ							Ｏ													Ｏ										Ｏ	4
cell junction organization	Ｏ																									Ｏ					Ｏ	3
cell death				Ｏ				Ｏ													Ｏ											3
carbohydrate metabolic process					Ｏ								Ｏ														Ｏ					3
catabolic process						Ｏ				Ｏ																	Ｏ					3
sulfur compound metabolic process					Ｏ																								Ｏ			2
protein maturation					Ｏ																				Ｏ							2
circulatory system process															Ｏ															Ｏ		2
cell cycle																				Ｏ										Ｏ		2
nucleobase-containing compound catabolic process						Ｏ																										1
transmembrane transport						Ｏ																										1
mRNA processing									Ｏ																							1
cellular amino acid metabolic process										Ｏ																						1
cofactor metabolic process										Ｏ																						1
developmental maturation												Ｏ																				1
aging															Ｏ																	1
membrane organization																					Ｏ											1
plasma membrane organization																					Ｏ											1
pathogenesis																									Ｏ							1
symbiosis, encompassing mutualism through parasitism																													Ｏ			1
cell division																														Ｏ		1
mitosis																														Ｏ		1

## Sheet: MF
	Gene
GO terms	1	2	3	4	5	6	7	8	9	10	11	12	13	14	15	16	17	18	19	20	21	22	23	24	25	26	27	28	29	30	31	Total
ion binding		O	O	O	O	O	O	O	O	O	O	O	O	O		O	O				O					O	O		O	O	O	21
protein binding	O	O	O	O		O	O	O	O	O	O			O	O	O	O				O				O	O				O	O	19
structural molecule activity	O	O	O				O	O						O		O					O						O			O	O	11
hydrolase activity		O	O			O		O						O		O									O					O		8
signal transducer activity			O	O				O			O			O		O										O	O					8
enzyme regulator activity		O						O						O		O					O								O			6
kinase activity								O				O				O					O									O	O	6
lipid binding	O			O				O													O						O					5
cytoskeletal protein binding	O							O								O														O	O	5
enzyme binding		O							O	O															O						O	5
peptidase activity		O	O											O											O							4
RNA binding							O		O																		O					3
DNA binding									O										O												O	3
ATPase activity						O																								O		2
transmembrane transporter activity						O																									O	2
phosphatase activity								O								O																2
mRNA binding									O																		O					2
nucleic acid binding transcription factor activity																			O												O	2
oxidoreductase activity																											O		O			2
lyase activity										O																						1
isomerase activity										O																						1
protein transporter activity											O																					1
transferase activity, transferring glycosyl groups													O																			1
protein binding transcription factor activity																															O	1

## Sheet: KEGG
		Gene
Pathway #	KEGG pathway	1	2	3	4	5	6	7	8	9	10	11	12	13	14	15	16	17	18	19	20	21	22	23	24	25	26	27	28	29	30	31	Total
hsa04510	Focal adhesion - Homo sapiens (human)		O														O						O								O		4
hsa04151	PI3K-Akt signaling pathway - Homo sapiens (human)		O														O						O										3
hsa04512	ECM-receptor interaction - Homo sapiens (human)		O														O						O										3
hsa05165	Human papillomavirus infection - Homo sapiens (human)		O														O						O										3
hsa00513	Various types of N-glycan biosynthesis - Homo sapiens (human)					O								O																			2
hsa00590	Arachidonic acid metabolism - Homo sapiens (human)																											O		O			2
hsa01522	Endocrine resistance - Homo sapiens (human)			O											O																		2
hsa04330	Notch signaling pathway - Homo sapiens (human)			O											O																		2
hsa05207	Chemical carcinogenesis - receptor activation - Homo sapiens (human)			O											O																		2
hsa04658	Th1 and Th2 cell differentiation - Homo sapiens (human)			O											O																		2
hsa05224	Breast cancer - Homo sapiens (human)			O											O																		2
hsa04024	cAMP signaling pathway - Homo sapiens (human)											O																			O		2
hsa04080	Neuroactive ligand-receptor interaction - Homo sapiens (human)											O				O																	2
hsa04270	Vascular smooth muscle contraction - Homo sapiens (human)															O															O		2
hsa04974	Protein digestion and absorption - Homo sapiens (human)		O					O																									2
hsa00140	Steroid hormone biosynthesis - Homo sapiens (human)																											O					1
hsa00790	Folate biosynthesis - Homo sapiens (human)																											O					1
hsa04913	Ovarian steroidogenesis - Homo sapiens (human)																											O					1
hsa00510	N-Glycan biosynthesis - Homo sapiens (human)													O																			1
hsa00564	Glycerophospholipid metabolism - Homo sapiens (human)										O																						1
hsa01523	Antifolate resistance - Homo sapiens (human)						O																										1
hsa02010	ABC transporters - Homo sapiens (human)						O																										1
hsa04976	Bile secretion - Homo sapiens (human)						O																										1
hsa04022	cGMP-PKG signaling pathway - Homo sapiens (human)																														O		1
hsa04360	Axon guidance - Homo sapiens (human)																														O		1
hsa04530	Tight junction - Homo sapiens (human)																														O		1
hsa04670	Leukocyte transendothelial migration - Homo sapiens (human)																														O		1
hsa04810	Regulation of actin cytoskeleton - Homo sapiens (human)																														O		1
hsa04921	Oxytocin signaling pathway - Homo sapiens (human)																														O		1
hsa05131	Shigellosis - Homo sapiens (human)																														O		1
hsa05132	Salmonella infection - Homo sapiens (human)																														O		1
hsa04724	Glutamatergic synapse - Homo sapiens (human)																					O											1
hsa04918	Thyroid hormone synthesis - Homo sapiens (human)																													O			1
hsa05014	Amyotrophic lateral sclerosis - Homo sapiens (human)																													O			1
hsa05016	Huntington disease - Homo sapiens (human)																													O			1
hsa05022	Pathways of neurodegeneration - multiple diseases - Homo sapiens (human)																													O			1
hsa00480	Glutathione metabolism - Homo sapiens (human)																													O			1
hsa04060	Cytokine-cytokine receptor interaction - Homo sapiens (human)																	O															1
hsa05206	MicroRNAs in cancer - Homo sapiens (human)																O																1
hsa04611	Platelet activation - Homo sapiens (human)				O																												1

## Sheet: cello
	Gene
Localization Prediction	1	2	3	4	5	6	7	8	9	10	11	12	13	14	15	16	17	18	19	20	21	22	23	24	25	26	27	28	29	30	31	Total
Nuclear	O	O					O	O	O	O		O			O	O	O		O		O	O		O			O	O		O	O	18
Extracellular		O	O				O		O					O				O					O						O			8
Cytoplasmic	O									O															O	O	O	O	O	O		8
Plasmamembrane			O	O		O					O		O							O					O							7
ER																												O				1
Mitochondrial					O																											1
Chloroplast																				O												1
